# Supplementary material for: Biological Control Activity of Plant Growth Promoting Rhizobacteria Burkholderia contaminans AY001 against Tomato Fusarium Wilt and Bacterial Speck Diseases
Source: Biology (Basel). 2022 Apr 18;11(4):619. doi: 10.3390/biology11040619 (PMC9028202; doi:10.3390/biology11040619)
Supplement: Supplementary file 1 [file biology-11-00619-s001.zip]

Archive with 1 entries (1 files):
- biology-1673890-supplementary.pdf
